# Supplementary material for: Thermoplastic Starch Composites Reinforced with Functionalized POSS: Fabrication, Characterization, and Evolution of Mechanical, Thermal and Biological Activities
Source: Antibiotics (Basel). 2022 Oct 17;11(10):1425. doi: 10.3390/antibiotics11101425 (PMC9598116; doi:10.3390/antibiotics11101425)
Supplement: Supplementary file 1 [file antibiotics-11-01425-s001.zip]

Archive with 1 entries (1 files):
- antibiotics-1928681-supplementary.pdf
